# Supplementary material for: Marsdeniayarlungzangboensis (Apocynaceae, Asclepiadoideae), a new species from Xizang, China
Source: PhytoKeys. 2019 Aug 29;130:85–92. doi: 10.3897/phytokeys.130.34152 (PMC6728391; doi:10.3897/phytokeys.130.34152)
Supplement: XML Treatment for Marsdenia yarlungzangboensis [file phytokeys.130.34152-treatment1.xml]

<!DOCTYPE tp:taxon-treatment
  PUBLIC "-//TaxonX//DTD Taxonomic Treatment Publishing DTD v0 20100105//EN" "tax-treatment-NSO.dtd">
<tp:taxon-treatment xmlns:tp="http://www.plazi.org/taxpub"><tp:treatment-meta><kwd-group><label>Taxon classification</label><kwd><named-content xmlns:xlink="http://www.w3.org/1999/xlink" content-type="kingdom">Plantae</named-content></kwd><kwd><named-content xmlns:xlink="http://www.w3.org/1999/xlink" content-type="order">Gentianales</named-content></kwd><kwd><named-content xmlns:xlink="http://www.w3.org/1999/xlink" content-type="family">Apocynaceae</named-content></kwd></kwd-group><mixed-citation publication-type="journal"><person-group><name><surname>Liu</surname><given-names>Cheng</given-names></name><name><surname>Ya</surname><given-names>Ji-Dong</given-names></name><name><surname>Tan</surname><given-names>Yun-Hong</given-names></name><name><surname>He</surname><given-names>Hua-Jie</given-names></name><name><surname>Dong</surname><given-names>Gui-Jun</given-names></name><name><surname>Li</surname><given-names>De-Zhu</given-names></name></person-group><article-title><italic><tp:taxon-name><tp:taxon-name-part taxon-name-part-type="genus" reg="Marsdenia">Marsdenia</tp:taxon-name-part> <tp:taxon-name-part taxon-name-part-type="species" reg="yarlungzangboensis">yarlungzangboensis</tp:taxon-name-part></tp:taxon-name></italic> (<tp:taxon-name><tp:taxon-name-part taxon-name-part-type="family">Apocynaceae</tp:taxon-name-part></tp:taxon-name>, <tp:taxon-name><tp:taxon-name-part taxon-name-part-type="subfamily">Asclepiadoideae</tp:taxon-name-part></tp:taxon-name>), a new species from Xizang, China</article-title><source>PhytoKeys</source><day>29</day><month>8</month><year>2019</year><volume>130</volume><fpage>85</fpage><lpage>92</lpage><pub-id pub-id-type="doi">10.3897/phytokeys.130.34152</pub-id></mixed-citation></tp:treatment-meta><tp:nomenclature><tp:taxon-name><object-id xmlns:xlink="http://www.w3.org/1999/xlink" content-type="arpha" xlink:type="simple">B9EEF9BCBD18560BAAE5766F57295AF9</object-id>
            <tp:taxon-name-part taxon-name-part-type="genus" reg="Marsdenia">Marsdenia</tp:taxon-name-part>
            <tp:taxon-name-part taxon-name-part-type="species" reg="yarlungzangboensis">yarlungzangboensis</tp:taxon-name-part>
            <object-id xmlns:xlink="http://www.w3.org/1999/xlink" content-type="ipni" xlink:type="simple">urn:lsid:ipni.org:names:77201389-1</object-id>
          </tp:taxon-name><tp:taxon-authority>C.Liu, J.D.Ya &amp; Y.H.Tan</tp:taxon-authority><tp:taxon-status xmlns:xlink="http://www.w3.org/1999/xlink" xlink:type="simple">sp. nov.</tp:taxon-status><xref ref-type="fig" rid="F1">Figs 1</xref><xref ref-type="fig" rid="F2">, 2</xref></tp:nomenclature><tp:treatment-sec sec-type="diagnosis" id="SECID0E4LAC"><title>Diagnosis.</title><p><italic><tp:taxon-name><tp:taxon-name-part taxon-name-part-type="genus" reg="Marsdenia">Marsdenia</tp:taxon-name-part> <tp:taxon-name-part taxon-name-part-type="species" reg="yarlungzangboensis">yarlungzangboensis</tp:taxon-name-part></tp:taxon-name></italic> is morphologically similar to <italic><tp:taxon-name><tp:taxon-name-part taxon-name-part-type="genus" reg="Marsdenia">M.</tp:taxon-name-part> <tp:taxon-name-part taxon-name-part-type="species" reg="medogensis">medogensis</tp:taxon-name-part></tp:taxon-name></italic>, <italic><tp:taxon-name><tp:taxon-name-part taxon-name-part-type="genus" reg="Marsdenia">M.</tp:taxon-name-part> <tp:taxon-name-part taxon-name-part-type="species" reg="tenii">tenii</tp:taxon-name-part></tp:taxon-name></italic> and <italic><tp:taxon-name><tp:taxon-name-part taxon-name-part-type="genus" reg="Marsdenia">M.</tp:taxon-name-part> <tp:taxon-name-part taxon-name-part-type="species" reg="yuei">yuei</tp:taxon-name-part></tp:taxon-name></italic>, but differs from <italic><tp:taxon-name><tp:taxon-name-part taxon-name-part-type="genus" reg="Marsdenia">M.</tp:taxon-name-part> <tp:taxon-name-part taxon-name-part-type="species" reg="medogensis">medogensis</tp:taxon-name-part></tp:taxon-name></italic> in inflorescences pubescent; sepals suborbicular; corolla yellow, throat red and densely pilose, shorter lobes and reddish <!--PageBreak -->outside, apex emarginate, margin reddish and ciliate; corona lobes triangular, to base of anthers; stigma head hemispherical; and differs from <italic><tp:taxon-name><tp:taxon-name-part taxon-name-part-type="genus" reg="Marsdenia">M.</tp:taxon-name-part> <tp:taxon-name-part taxon-name-part-type="species" reg="tenii">tenii</tp:taxon-name-part></tp:taxon-name></italic> in leaf blades elliptic; sepals suborbicular; corolla yellow, throat red, lobes reddish outside, margin reddish; stigma head hemispherical, conspicuously exserted from anther appendages and corolla tube; and also differs from <italic><tp:taxon-name><tp:taxon-name-part taxon-name-part-type="genus" reg="Marsdenia">M.</tp:taxon-name-part> <tp:taxon-name-part taxon-name-part-type="species" reg="yuei">yuei</tp:taxon-name-part></tp:taxon-name></italic> in leaf blades elliptic; inflorescences unbranched and pubescent; sepals suborbicular; corolla yellow, throat red and densely pilose; lobes ovate, apex emarginate; corona lobes to base of anthers.</p></tp:treatment-sec><tp:treatment-sec sec-type="material" id="SECID0ESOAC"><title>Type.</title><p>CHINA. Xizang: Motuo County, Renqinbeng, on margins of the subtropical evergreen broad-leaved forest, <named-content xmlns:xlink="http://www.w3.org/1999/xlink" content-type="dwc:verbatimCoordinates" xlink:type="simple"><named-content content-type="geo-json" specific-use="{&#34;type&#34;:&#34;Point&#34;,&#34;coordinates&#34;:[95.360672,29.335719]}" id="NCID0E2OAC" xlink:type="simple">29°20'08.59"N, 95°21'38.42"E</named-content></named-content>, 1848 m a.s.l., 15 Nov 2016, in flowering, <italic>C. Liu, J.D. Ya, H.J. He &amp; C.H. Li 16CS11914</italic> (holotype: KUN!, isotype: KUN!)</p></tp:treatment-sec><tp:treatment-sec sec-type="description" id="SECID0ECPAC"><title>Description.</title><p>Lianas woody, up to 10 m. Stems pale gray, sap white. Branchlets glabrous or distal parts minutely puberulent. <bold><italic>Leaves</italic></bold> opposite, petiole 1.5–2.5 cm, puberulent; blades elliptic, 7–12 × 3.5–6 cm, papery, glabrescent or sparsely hairy and denser along veins adaxially, base rounded or shallowly cordate, apex acuminate, margin entire, revolute, abaxially pale; lateral veins 4 or 5 pairs. <bold><italic>Inflorescences</italic></bold> umbel-like or with several umbel-like cymules along unbranched rachis, 3–7 cm, rachis at least 1.5 cm; peduncle 1.5–6 cm, pubescent; pedicel 5–7 mm, pubescent. <bold><italic>Sepals</italic></bold> suborbicular, pubescent outside, ca. 4 × 3–4 mm, ciliate, basal glands 5. <bold><italic>Corolla</italic></bold> yellow, campanulate, 1–1.5 cm in diam., glabrous outside, pubescent inside; tube ca. 5 mm, glabrous outside; throat red and densely pilose; lobes ovate and reddish outside, twisted to the right, 5–6 × 3–4 mm, apex emarginate, margin reddish and ciliate. <bold><italic>Corona</italic></bold> lobes triangular, fleshy, to base of anthers, almost flat. Anther appendages oblong, apex membranous; <bold><italic>Pollinia</italic></bold> 2 per pollinarium, erect, reniform. Ovary glabrous, ca. 2 mm, 2-carpelled, free. Stigma head hemispherical, conspicuously exserted from anther appendages and corolla tube. Follicles and seeds not seen.</p><fig id="F1" position="float" orientation="portrait"><object-id xmlns:xlink="http://www.w3.org/1999/xlink" content-type="doi" xlink:type="simple">10.3897/phytokeys.130.34152.figure1</object-id><object-id xmlns:xlink="http://www.w3.org/1999/xlink" content-type="arpha" xlink:type="simple">3F179BD5D5F55F3780FB845387DE4881</object-id><label>Figure 1.</label><caption><p><italic><tp:taxon-name><tp:taxon-name-part taxon-name-part-type="genus" reg="Marsdenia">Marsdenia</tp:taxon-name-part> <tp:taxon-name-part taxon-name-part-type="species" reg="yarlungzangboensis">yarlungzangboensis</tp:taxon-name-part></tp:taxon-name></italic> C.Liu, J.D.Ya &amp; Y.H.Tan <bold>A</bold> habit <bold>B</bold> flower (lateral view) <bold>C</bold> opened calyx <bold>D</bold> opened corolla <bold>E</bold> gynostegium and staminal corona <bold>F</bold> pistil <bold>G</bold> pollinarium.</p></caption><graphic xmlns:xlink="http://www.w3.org/1999/xlink" xlink:href="phytokeys-130-085-g001.jpg" id="oo_327644.jpg" position="float" orientation="portrait" xlink:type="simple"><uri content-type="original_file" xlink:type="simple">https://binary.pensoft.net/fig/327644</uri></graphic></fig><fig id="F2" position="float" orientation="portrait"><object-id xmlns:xlink="http://www.w3.org/1999/xlink" content-type="doi" xlink:type="simple">10.3897/phytokeys.130.34152.figure2</object-id><object-id xmlns:xlink="http://www.w3.org/1999/xlink" content-type="arpha" xlink:type="simple">17137DF1BBEC548BAC24628219195124</object-id><label>Figure 2.</label><caption><p><italic><tp:taxon-name><tp:taxon-name-part taxon-name-part-type="genus" reg="Marsdenia">Marsdenia</tp:taxon-name-part> <tp:taxon-name-part taxon-name-part-type="species" reg="yarlungzangboensis">yarlungzangboensis</tp:taxon-name-part></tp:taxon-name></italic> C.Liu, J.D.Ya &amp; Y.H.Tan <bold>A</bold> habit <bold>B</bold> inflorescences and adaxial leaf surface <bold>C</bold> abaxial leaf surface <bold>D</bold> flower (lateral view) <bold>E</bold> flower (front view, showing hairy throat) <bold>F</bold> opened corolla <bold>G</bold> opened calyx <bold>H</bold> gynostegium and staminal corona <bold>I</bold> pistil <bold>J</bold> pollinarium. Photo credit: Cheng Liu (<bold>A–E</bold>) and Lian-Yi Li (<bold>F–J</bold>).</p></caption><graphic xmlns:xlink="http://www.w3.org/1999/xlink" xlink:href="phytokeys-130-085-g002.jpg" id="oo_327645.jpg" position="float" orientation="portrait" xlink:type="simple"><uri content-type="original_file" xlink:type="simple">https://binary.pensoft.net/fig/327645</uri></graphic></fig></tp:treatment-sec><tp:treatment-sec sec-type="phenology" id="SECID0EHCAE"><title>Phenology.</title><p>Flowering from November to December.</p></tp:treatment-sec><tp:treatment-sec sec-type="distribution" id="SECID0EMCAE"><title>Distribution and habitat.</title><p><italic><tp:taxon-name><tp:taxon-name-part taxon-name-part-type="genus" reg="Marsdenia">Marsdenia</tp:taxon-name-part> <tp:taxon-name-part taxon-name-part-type="species" reg="yarlungzangboensis">yarlungzangboensis</tp:taxon-name-part></tp:taxon-name></italic> grows at the margins of subtropical evergreen broad-leaved forest with main community types of <italic><tp:taxon-name><tp:taxon-name-part taxon-name-part-type="genus" reg="Castanopsis">Castanopsis</tp:taxon-name-part> <tp:taxon-name-part taxon-name-part-type="species" reg="echinocarpa">echinocarpa</tp:taxon-name-part></tp:taxon-name></italic> J. D. Hooker &amp; Thomson ex Miquel and <italic><tp:taxon-name><tp:taxon-name-part taxon-name-part-type="genus" reg="Quercus">Quercus</tp:taxon-name-part> <tp:taxon-name-part taxon-name-part-type="species" reg="gambleana">gambleana</tp:taxon-name-part></tp:taxon-name></italic> A. Camus, Renqinbeng, Motuo County, Xizang, China, at an elevation of 1800–2100 m.</p></tp:treatment-sec><tp:treatment-sec sec-type="etymology" id="SECID0ETDAE"><title>Etymology.</title><p>The specific epithet ‘<tp:taxon-name><tp:taxon-name-part taxon-name-part-type="genus" reg="Marsdenia"/><tp:taxon-name-part taxon-name-part-type="species" reg="yarlungzangboensis">yarlungzangboensis</tp:taxon-name-part></tp:taxon-name>’ is derived from the type locality, Yarlung Zangbo Grand Canyon, Motuo County, southeast Xizang, China.</p></tp:treatment-sec><tp:treatment-sec sec-type="Vernacular name" id="SECID0ECEAE"><title>Vernacular name.</title><p>Yǎ Lǔ Zàng Bù Niú Nǎi Cài (Chinese pronunciation); 雅鲁藏布牛奶菜 (Chinese name).</p></tp:treatment-sec><tp:treatment-sec sec-type="discussion" id="SECID0EHEAE"><title>Discussion.</title><p>Based on the larger gynandrium, corolla tube almost equal in length to gynostegium and with umbel-like cymules along unbranched rachis, <italic><tp:taxon-name><tp:taxon-name-part taxon-name-part-type="genus" reg="Marsdenia">Marsdenia</tp:taxon-name-part> <tp:taxon-name-part taxon-name-part-type="species" reg="yarlungzangboensis">yarlungzangboensis</tp:taxon-name-part></tp:taxon-name></italic> belongs to <tp:taxon-name><tp:taxon-name-part taxon-name-part-type="genus" reg="Marsdenia">Marsdenia</tp:taxon-name-part> <tp:taxon-name-part taxon-name-part-type="infraspecific-rank">sect.</tp:taxon-name-part> <tp:taxon-name-part taxon-name-part-type="section" reg="Ruehssia">Ruehssia</tp:taxon-name-part></tp:taxon-name> (Karst.) Fourn. (<xref ref-type="bibr" rid="B22">Tsiang and Li 1977</xref>). Morphologically, it is similar to <italic><tp:taxon-name><tp:taxon-name-part taxon-name-part-type="genus" reg="Marsdenia">M.</tp:taxon-name-part> <tp:taxon-name-part taxon-name-part-type="species" reg="medogensis">medogensis</tp:taxon-name-part></tp:taxon-name></italic>, <italic><tp:taxon-name><tp:taxon-name-part taxon-name-part-type="genus" reg="Marsdenia">M.</tp:taxon-name-part> <tp:taxon-name-part taxon-name-part-type="species" reg="tenii">tenii</tp:taxon-name-part></tp:taxon-name></italic> and <italic><tp:taxon-name><tp:taxon-name-part taxon-name-part-type="genus" reg="Marsdenia">M.</tp:taxon-name-part> <tp:taxon-name-part taxon-name-part-type="species" reg="yuei">yuei</tp:taxon-name-part></tp:taxon-name></italic> in terms of habit and floral morphology, but can be distinguished from <italic><tp:taxon-name><tp:taxon-name-part taxon-name-part-type="genus" reg="Marsdenia">M.</tp:taxon-name-part> <tp:taxon-name-part taxon-name-part-type="species" reg="medogensis">medogensis</tp:taxon-name-part></tp:taxon-name></italic> in inflorescences pubescent (vs. glabrous); sepals suborbicular (vs. ovate); corolla yellow (vs. white), throat red and pilose (vs. glabrous), apex emarginate (vs. rounded), margin reddish and ciliate; corona lobes triangular (vs. oblong), to base of <!--PageBreak -->anthers (vs. as long as anther appendages); stigma head hemispherical (vs. discoid, convex). It also differs from <italic><tp:taxon-name><tp:taxon-name-part taxon-name-part-type="genus" reg="Marsdenia">M.</tp:taxon-name-part> <tp:taxon-name-part taxon-name-part-type="species" reg="tenii">tenii</tp:taxon-name-part></tp:taxon-name></italic> in its stems glabrous or distal parts minutely puberulent (vs. densely yellow-brown tomentose); leaf blades elliptic (vs. oblong-ovate); sepals suborbicular (vs. elliptic); corolla yellow, throat red and pilose, lobes reddish outside (vs. yellowish white, throat pilose with retrorse hairs); stigma head hemispherical (vs. 2-cleft, conical), conspicuously exserted from anther appendages <!--PageBreak --><!--PageBreak -->and corolla tube (vs. equalling anther appendages). Beyond that, it can be distinguished from <italic><tp:taxon-name><tp:taxon-name-part taxon-name-part-type="genus" reg="Marsdenia">M.</tp:taxon-name-part> <tp:taxon-name-part taxon-name-part-type="species" reg="yuei">yuei</tp:taxon-name-part></tp:taxon-name></italic> in leaf blades elliptic (vs. ovate); inflorescences unbranched, pubescent (vs. branched, glabrous); sepals suborbicular (vs. rounded); corolla yellow (vs. white), throat red and densely pilose (vs. glabrous); lobes ovate, apex emarginated (vs. oblong-obovate, apex rounded); corona lobes to base of anthers (vs. as long as anther appendages). The detailed characters amongst the three related species are provided in Table <xref ref-type="table" rid="T1">1</xref>.</p><table-wrap id="T1" position="float" orientation="portrait"><label>Table 1.</label><caption><p>Diagnostic character differences amongst <italic><tp:taxon-name><tp:taxon-name-part taxon-name-part-type="genus" reg="Marsdenia">Marsdenia</tp:taxon-name-part> <tp:taxon-name-part taxon-name-part-type="species" reg="yarlungzangboensis">yarlungzangboensis</tp:taxon-name-part></tp:taxon-name></italic>, <italic><tp:taxon-name><tp:taxon-name-part taxon-name-part-type="genus" reg="Marsdenia">M.</tp:taxon-name-part> <tp:taxon-name-part taxon-name-part-type="species" reg="medogensis">medogensis</tp:taxon-name-part></tp:taxon-name></italic>, <italic><tp:taxon-name><tp:taxon-name-part taxon-name-part-type="genus" reg="Marsdenia">M.</tp:taxon-name-part> <tp:taxon-name-part taxon-name-part-type="species" reg="tenii">tenii</tp:taxon-name-part></tp:taxon-name></italic> and <italic><tp:taxon-name><tp:taxon-name-part taxon-name-part-type="genus" reg="Marsdenia">M.</tp:taxon-name-part> <tp:taxon-name-part taxon-name-part-type="species" reg="yuei">yuei.</tp:taxon-name-part></tp:taxon-name></italic></p></caption><table id="TID0E2HAE" rules="all"><tbody><tr><th rowspan="1" colspan="1">Character</th><th rowspan="1" colspan="1">
                    <italic><tp:taxon-name><tp:taxon-name-part taxon-name-part-type="genus" reg="Marsdenia">M.</tp:taxon-name-part> <tp:taxon-name-part taxon-name-part-type="species" reg="yarlungzangboensis">yarlungzangboensis</tp:taxon-name-part></tp:taxon-name></italic>
                  </th><th rowspan="1" colspan="1">
                    <italic><tp:taxon-name><tp:taxon-name-part taxon-name-part-type="genus" reg="Marsdenia">M.</tp:taxon-name-part> <tp:taxon-name-part taxon-name-part-type="species" reg="medogensis">medogensis</tp:taxon-name-part></tp:taxon-name></italic>
                  </th><th rowspan="1" colspan="1">
                    <italic><tp:taxon-name><tp:taxon-name-part taxon-name-part-type="genus" reg="Marsdenia">M.</tp:taxon-name-part> <tp:taxon-name-part taxon-name-part-type="species" reg="tenii">tenii</tp:taxon-name-part></tp:taxon-name></italic>
                  </th><th rowspan="1" colspan="1">
                    <italic><tp:taxon-name><tp:taxon-name-part taxon-name-part-type="genus" reg="Marsdenia">M.</tp:taxon-name-part> <tp:taxon-name-part taxon-name-part-type="species" reg="yuei">yuei</tp:taxon-name-part></tp:taxon-name></italic>
                  </th></tr><tr><td rowspan="1" colspan="1">Stems</td><td rowspan="1" colspan="1">stems pale gray, glabrous or distal parts minutely puberulent</td><td rowspan="1" colspan="1">stems pale gray, nodes pilose</td><td rowspan="1" colspan="1">stems densely yellow-brown tomentose</td><td rowspan="1" colspan="1">stems glabrous except for flowers</td></tr><tr><td rowspan="1" colspan="1">Leaves</td><td rowspan="1" colspan="1">petiole 1.5–2.5 cm; blades elliptic, 7–12 × 3.5–6 cm, base rounded or shallowly cordate, abaxially pale, lateral veins 4 or 5 pairs</td><td rowspan="1" colspan="1">petiole 1–1.6 cm; blades oblong, 10–11 × 2–3 cm, base rounded, lateral veins 7 or 8 pairs</td><td rowspan="1" colspan="1">petiole to 4 cm; blades oblong-ovate, to 12.5 × 7.5 cm, base cordate, lateral veins ca. 5 pairs;</td><td rowspan="1" colspan="1">petiole ca. 4 cm; blades ovate, ca. 9.5 × 5.8 cm, base shallowly cordate, lateral veins 4 or 5 pairs</td></tr><tr><td rowspan="1" colspan="1">Inflorescences</td><td rowspan="1" colspan="1">with several umbel-like cymules along unbranched rachis, pubescent; rachis to at least 1.5 cm</td><td rowspan="1" colspan="1">umbel-like, glabrous 4–8–flowered</td><td rowspan="1" colspan="1">with several umbel-like cymules along unbranched rachis; rachis to at least 2 cm</td><td rowspan="1" colspan="1">umbel-like, up to 9–flowered</td></tr><tr><td rowspan="1" colspan="1">Peduncle and Pedicel</td><td rowspan="1" colspan="1">peduncle 1.5–6 cm, pedicel 5–7 mm, pubescent</td><td rowspan="1" colspan="1">peduncle 4–4.5 cm, pedicel 2–2.5 cm, glabrous</td><td rowspan="1" colspan="1">peduncle to 3 cm, pedicel ca. 5 mm</td><td rowspan="1" colspan="1">peduncle ca. 1.5 cm, pedicel to 9 mm</td></tr><tr><td rowspan="1" colspan="1">Sepals</td><td rowspan="1" colspan="1">suborbicular, pubescent outside, ca. 4 × 3–4 mm, basal glands 5</td><td rowspan="1" colspan="1">ovate, ca. 4 × 2 mm</td><td rowspan="1" colspan="1">elliptic, ca. 3 × 2 cm</td><td rowspan="1" colspan="1">rounded, ca. 3 × 2.5 mm, finely appressed puberulent</td></tr><tr><td rowspan="1" colspan="1">Corolla</td><td rowspan="1" colspan="1">yellow, ca. 1–1.5 cm in diam., throat red and densely pilose; lobes ovate, ca. 5–6 × 3–4 mm, apex emarginate, margin reddish and ciliate</td><td rowspan="1" colspan="1">white, 1.5–2 cm in diam., throat glabrous; lodes broadly ovate, ca. 9 × 9 mm, apex rounded</td><td rowspan="1" colspan="1">yellowish white, ca. 6 mm, throat pilose with retrorse hairs, lobes ca. 3.5 × 2.5 mm, lobes densely appressed tomentose in center</td><td rowspan="1" colspan="1">white, glabrous except for sparsely ciliate margin, lobes oblong-obovate, ca. 5.5 × 2.5–3.2 mm, apex rounded</td></tr><tr><td rowspan="1" colspan="1">Corona lobes</td><td rowspan="1" colspan="1">triangular, to base of anthers</td><td rowspan="1" colspan="1">oblong, as long as anther appendages</td><td rowspan="1" colspan="1">to base of anthers</td><td rowspan="1" colspan="1">narrowly triangular, as long as anther appendages</td></tr><tr><td rowspan="1" colspan="1">Stigma head</td><td rowspan="1" colspan="1">hemispherical, conspicuously exserted from anther appendages and corolla tube</td><td rowspan="1" colspan="1">discoid, convex, slightly exserted from anther appendages</td><td rowspan="1" colspan="1">2-cleft, conical, equalling anther appendages</td><td rowspan="1" colspan="1">hemispherical, conspicuously exserted from anther appendages and corolla tube</td></tr></tbody></table></table-wrap><p>According to field surveys, this new species is only found in the type locality Renqinbeng, Motuo County, Xizang. This area is one of China’s biodiversity hotspots and consists of a diverse series of ecosystems from subtropical broad-leaved forests to alpine meadows above the tree line with an altitudinal range of 150–6000 m above sea level. Plant diversity is also poorly studied in this area, and some new taxa have been discovered in recent years. In order to better understand and conserve the biodiversity in this area, more extensive investigations are needed in the future.</p><sec sec-type="A diagnostic key to the new species and its closely related species in China" id="SECID0ENPAE"><title>A diagnostic key to the new species and its closely related species in China</title><table-wrap content-type="key" position="anchor" orientation="portrait"><table id="TID0ELJAC" rules="all"><tbody><tr><td rowspan="1" colspan="1">1a</td><td rowspan="1" colspan="1">Corolla tube longer than lobes</td><td rowspan="1" colspan="1">
                      <bold><italic><tp:taxon-name><tp:taxon-name-part taxon-name-part-type="genus" reg="Marsdenia">M.</tp:taxon-name-part> <tp:taxon-name-part taxon-name-part-type="species" reg="sinensis">sinensis</tp:taxon-name-part></tp:taxon-name></italic></bold>
                    </td></tr><tr><td rowspan="1" colspan="1">1b</td><td rowspan="1" colspan="1">Corolla tube shorter than lobes</td><td rowspan="1" colspan="1">
                      <bold>2</bold>
                    </td></tr><!--PageBreak --><tr><td rowspan="1" colspan="1">2a</td><td rowspan="1" colspan="1">Corolla lobes 9–12 mm</td><td rowspan="1" colspan="1">
                      <bold>3</bold>
                    </td></tr><tr><td rowspan="1" colspan="1">3a</td><td rowspan="1" colspan="1">Leaf blade 5.5–10 cm wide; inflorescences 7–15 cm; corolla interior pubescent; sepals ca. 8 × 6 mm</td><td rowspan="1" colspan="1">
                      <bold><italic><tp:taxon-name><tp:taxon-name-part taxon-name-part-type="genus" reg="Marsdenia">M.</tp:taxon-name-part> <tp:taxon-name-part taxon-name-part-type="species" reg="koi">koi</tp:taxon-name-part></tp:taxon-name></italic></bold>
                    </td></tr><tr><td rowspan="1" colspan="1">3b</td><td rowspan="1" colspan="1">Leaf blade 2–3 cm wide; inflorescences 4–4.5 cm; corolla glabrous; sepals 3–4 × 2–2.5 mm</td><td rowspan="1" colspan="1">
                      <bold><italic><tp:taxon-name><tp:taxon-name-part taxon-name-part-type="genus" reg="Marsdenia">M.</tp:taxon-name-part> <tp:taxon-name-part taxon-name-part-type="species" reg="medogensis">medogensis</tp:taxon-name-part></tp:taxon-name></italic></bold>
                    </td></tr><tr><td rowspan="1" colspan="1">2b</td><td rowspan="1" colspan="1">Corolla lobes 3–7 mm</td><td rowspan="1" colspan="1">
                      <bold>4</bold>
                    </td></tr><tr><td rowspan="1" colspan="1">4a</td><td rowspan="1" colspan="1">Base of leaf blade rounded to truncate; inflorescences unbranched</td><td rowspan="1" colspan="1">
                      <bold>5</bold>
                    </td></tr><tr><td rowspan="1" colspan="1">5a</td><td rowspan="1" colspan="1">Plants tomentose; corolla white, 6–8 mm, stigma head 2-cleft, conical, equalling anther appendages</td><td rowspan="1" colspan="1">
                      <bold><italic><tp:taxon-name><tp:taxon-name-part taxon-name-part-type="genus" reg="Marsdenia">M.</tp:taxon-name-part> <tp:taxon-name-part taxon-name-part-type="species" reg="tenii">tenii</tp:taxon-name-part></tp:taxon-name></italic></bold>
                    </td></tr><tr><td rowspan="1" colspan="1">5b</td><td rowspan="1" colspan="1">Plants puberulent; corolla yellow, 1–1.5 cm, stigma head hemispherical, conspicuously exserted from anther appendages and corolla tube</td><td rowspan="1" colspan="1">
                      <bold><italic><tp:taxon-name><tp:taxon-name-part taxon-name-part-type="genus" reg="Marsdenia">M.</tp:taxon-name-part> <tp:taxon-name-part taxon-name-part-type="species" reg="yarlungzangboensis">yarlungzangboensis</tp:taxon-name-part></tp:taxon-name></italic></bold>
                    </td></tr><tr><td rowspan="1" colspan="1">4b</td><td rowspan="1" colspan="1">Base of leaf blade cordate; inflorescences usually obviously branched</td><td rowspan="1" colspan="1">
                      <bold>6</bold>
                    </td></tr><tr><td rowspan="1" colspan="1">6a</td><td rowspan="1" colspan="1">Peduncle to 16 cm; corolla interior pilose; corona lobes shorter than corolla tube</td><td rowspan="1" colspan="1">
                      <bold><italic><tp:taxon-name><tp:taxon-name-part taxon-name-part-type="genus" reg="Marsdenia">M.</tp:taxon-name-part> <tp:taxon-name-part taxon-name-part-type="species" reg="hainanensis">hainanensis</tp:taxon-name-part></tp:taxon-name></italic></bold>
                    </td></tr><tr><td rowspan="1" colspan="1">6b</td><td rowspan="1" colspan="1">Peduncle ca. 1.5 cm; corolla interior glabrous; corona lobes longer than corolla tube</td><td rowspan="1" colspan="1">
                      <bold><italic><tp:taxon-name><tp:taxon-name-part taxon-name-part-type="genus" reg="Marsdenia">M.</tp:taxon-name-part> <tp:taxon-name-part taxon-name-part-type="species" reg="yuei">yuei</tp:taxon-name-part></tp:taxon-name></italic></bold>
                    </td></tr></tbody></table></table-wrap></sec></tp:treatment-sec><ref-list><ref id="B22"><mixed-citation xmlns:xlink="http://www.w3.org/1999/xlink" xlink:type="simple"><person-group><name name-style="western"><surname>Tsiang</surname><given-names>Y</given-names></name><name name-style="western"><surname>Li</surname><given-names>PT</given-names></name></person-group> (<year>1977</year>) <tp:taxon-name><tp:taxon-name-part taxon-name-part-type="family">Asclepiadaceae</tp:taxon-name-part></tp:taxon-name>. Flora Reipublicae Popularis Sinicae, volume 63. Science Press, Beijing, 442–465.</mixed-citation></ref></ref-list></tp:taxon-treatment>
